# Supplementary material for: Exploring the CDCA-Scd1 Axis: Molecular Mechanisms Linking the Colitis Microbiome to Neurological Deficits
Source: Int J Mol Sci. 2025 Feb 27;26(5):2111. doi: 10.3390/ijms26052111 (PMC11900004; doi:10.3390/ijms26052111)
Supplement: Supplementary file 1 [file ijms-26-02111-s001.zip]

Archive with 1 entries (1 files):
- ijms-3465989-supplementary.pdf
